# Supplementary material for: Retinoic acid-inducible gene-I aggravates neuroinflammation in early brain injury after subarachnoid hemorrhage through mediating brain microvascular endothelial cell pyroptosis
Source: Neurotherapeutics. 2025 Apr 2;22(4):e00572. doi: 10.1016/j.neurot.2025.e00572 (PMC12418424; doi:10.1016/j.neurot.2025.e00572)
Supplement: Multimedia component 1 [file mmc1.zip]

Archive with 20 entries (19 files):
- Supplement/
- Supplement/._Additional figure 1.docx
- Supplement/._Additional figure 2.docx
- Supplement/._Additional figure 4.docx
- Supplement/._Additional figure 5.docx
- Supplement/._Additional figure 6.docx
- Supplement/._Additional figure 7.docx
- Supplement/._Additional tables.docx
- Supplement/Additional figure 1.docx
- Supplement/Additional figure 10.docx
- Supplement/Additional figure 11.docx
- Supplement/Additional figure 2.docx
- Supplement/Additional figure 3.docx
- Supplement/Additional figure 4.docx
- Supplement/Additional figure 5.docx
- Supplement/Additional figure 6.docx
- Supplement/Additional figure 7.docx
- Supplement/Additional figure 8.docx
- Supplement/Additional figure 9.docx
- Supplement/Additional tables.docx
